# Supplementary material for: Molecular mechanism of Afadin substrate recruitment to the receptor phosphatase PTPRK via its pseudophosphatase domain
Source: eLife. 2022 Oct 20;11:e79855. doi: 10.7554/eLife.79855 (PMC9640194; doi:10.7554/eLife.79855)
Supplement: Figure 1—source data 1. [file elife-79855-fig1-data1.zip]

Archive with 25 entries (21 files):
- Figure 1 - source data 1/
- Figure 1 - source data 1/FIgure 1 - source data 1.ai
- Figure 1 - source data 1/Original files/
- Figure 1 - source data 1/Original files/Figure 1 - source data 1 - highlighted/
- Figure 1 - source data 1/Original files/Figure 1 - source data 1 - highlighted/Afadin high exposure - highlighted.tif
- Figure 1 - source data 1/Original files/Figure 1 - source data 1 - highlighted/Afadin low exposure - highlighted.tif
- Figure 1 - source data 1/Original files/Figure 1 - source data 1 - highlighted/His tag - highlighted.tif
- Figure 1 - source data 1/Original files/Figure 1 - source data 1 - highlighted/p120 Catenin pY228 - highlighted.tif
- Figure 1 - source data 1/Original files/Figure 1 - source data 1 - highlighted/p120 total - highlighted.tif
- Figure 1 - source data 1/Original files/Figure 1 - source data 1 - highlighted/Paxillin pY118 - highlighted.tif
- Figure 1 - source data 1/Original files/Figure 1 - source data 1 - highlighted/Paxillin total - highlighted.tif
- Figure 1 - source data 1/Original files/Figure 1 - source data 1 - highlighted/pTyr total - highlighted.tif
- Figure 1 - source data 1/Original files/Figure 1 - source data 1 - highlighted/Total afadin - highlighted.tif
- Figure 1 - source data 1/Original files/Figure 1 - source data 1 - highlighted/Tubulin - highlighted.tif
- Figure 1 - source data 1/Original files/Figure 1 source data 1 - unmodified/
- Figure 1 - source data 1/Original files/Figure 1 source data 1 - unmodified/Afadin high exposure - top blot.tif
- Figure 1 - source data 1/Original files/Figure 1 source data 1 - unmodified/Afadin low exposure - top blot.tif
- Figure 1 - source data 1/Original files/Figure 1 source data 1 - unmodified/His tag - top blot.tif
- Figure 1 - source data 1/Original files/Figure 1 source data 1 - unmodified/p120 Catenin pY228 - top blot.tif
- Figure 1 - source data 1/Original files/Figure 1 source data 1 - unmodified/p120 total - top blot.tif
- Figure 1 - source data 1/Original files/Figure 1 source data 1 - unmodified/Paxillin pY118 - top blot.tif
- Figure 1 - source data 1/Original files/Figure 1 source data 1 - unmodified/Paxillin total - top blot.tif
- Figure 1 - source data 1/Original files/Figure 1 source data 1 - unmodified/pTyr total - top blot.tif
- Figure 1 - source data 1/Original files/Figure 1 source data 1 - unmodified/Total afadin - 4th blot down.tif
- Figure 1 - source data 1/Original files/Figure 1 source data 1 - unmodified/Tubulin - top blot.tif
