# Supplementary material for: Molecular mechanism of Afadin substrate recruitment to the receptor phosphatase PTPRK via its pseudophosphatase domain
Source: eLife. 2022 Oct 20;11:e79855. doi: 10.7554/eLife.79855 (PMC9640194; doi:10.7554/eLife.79855)
Supplement: Figure 1—source data 2. [file elife-79855-fig1-data2.zip]

Archive with 6 entries (4 files):
- Figure 1 - source data 2/
- Figure 1 - source data 2/.DS_Store
- Figure 1 - source data 2/Figure 1 - source data 2.ai
- Figure 1 - source data 2/Original files/
- Figure 1 - source data 2/Original files/1C_Myctag.tif
- Figure 1 - source data 2/Original files/1C_ponceau.jpg
