# Supplementary material for: Molecular mechanism of Afadin substrate recruitment to the receptor phosphatase PTPRK via its pseudophosphatase domain
Source: eLife. 2022 Oct 20;11:e79855. doi: 10.7554/eLife.79855 (PMC9640194; doi:10.7554/eLife.79855)
Supplement: Figure 1—source data 4. [file elife-79855-fig1-data4.zip]

Archive with 6 entries (4 files):
- Figure 1 - source data 4/
- Figure 1 - source data 4/.DS_Store
- Figure 1 - source data 4/Figure 1 - source data 4.ai
- Figure 1 - source data 4/Original files/
- Figure 1 - source data 4/Original files/1E_inputs.tif
- Figure 1 - source data 4/Original files/1E_PTPRK pull-down.tif
