# Supplementary material for: Molecular mechanism of Afadin substrate recruitment to the receptor phosphatase PTPRK via its pseudophosphatase domain
Source: eLife. 2022 Oct 20;11:e79855. doi: 10.7554/eLife.79855 (PMC9640194; doi:10.7554/eLife.79855)
Supplement: Figure 1—figure supplement 2—source data 1. [file elife-79855-fig1-figsupp2-data1.zip]

Archive with 23 entries (19 files):
- Figure 1 - figure supplement 2 - source data 1/
- Figure 1 - figure supplement 2 - source data 1/Figure 1 - figure supplement 2 - source data 1.ai
- Figure 1 - figure supplement 2 - source data 1/Original files/
- Figure 1 - figure supplement 2 - source data 1/Original files/Figure 1 - figure supplement 2 - source data 1 - highlighted/
- Figure 1 - figure supplement 2 - source data 1/Original files/Figure 1 - figure supplement 2 - source data 1 - highlighted/Afadin pY1230 - highlighted.tif
- Figure 1 - figure supplement 2 - source data 1/Original files/Figure 1 - figure supplement 2 - source data 1 - highlighted/Afadin total - highlighted.tif
- Figure 1 - figure supplement 2 - source data 1/Original files/Figure 1 - figure supplement 2 - source data 1 - highlighted/p120 catenin pY228 - highlighted.tif
- Figure 1 - figure supplement 2 - source data 1/Original files/Figure 1 - figure supplement 2 - source data 1 - highlighted/p120 catenin pY904 - highlighted.tif
- Figure 1 - figure supplement 2 - source data 1/Original files/Figure 1 - figure supplement 2 - source data 1 - highlighted/p120 catenin total - highlighted.tif
- Figure 1 - figure supplement 2 - source data 1/Original files/Figure 1 - figure supplement 2 - source data 1 - highlighted/Paxillin pY118 - highlighted.tif
- Figure 1 - figure supplement 2 - source data 1/Original files/Figure 1 - figure supplement 2 - source data 1 - highlighted/Paxillin total - highlighted.tif
- Figure 1 - figure supplement 2 - source data 1/Original files/Figure 1 - figure supplement 2 - source data 1 - highlighted/PTPRK - highlighted.tif
- Figure 1 - figure supplement 2 - source data 1/Original files/Figure 1 - figure supplement 2 - source data 1 - highlighted/Tubulin - highlighted.tif
- Figure 1 - figure supplement 2 - source data 1/Original files/Figure 1 - figure supplement 2 - source data 1 - unmodified/
- Figure 1 - figure supplement 2 - source data 1/Original files/Figure 1 - figure supplement 2 - source data 1 - unmodified/Afadin pY1230 - top blot.tif
- Figure 1 - figure supplement 2 - source data 1/Original files/Figure 1 - figure supplement 2 - source data 1 - unmodified/Afadin total - bottom blot.tif
- Figure 1 - figure supplement 2 - source data 1/Original files/Figure 1 - figure supplement 2 - source data 1 - unmodified/p120 catenin pY228 - bottom blot.tif
- Figure 1 - figure supplement 2 - source data 1/Original files/Figure 1 - figure supplement 2 - source data 1 - unmodified/p120 catenin pY904 - top blot.tif
- Figure 1 - figure supplement 2 - source data 1/Original files/Figure 1 - figure supplement 2 - source data 1 - unmodified/p120 catenin total - bottom blot.tif
- Figure 1 - figure supplement 2 - source data 1/Original files/Figure 1 - figure supplement 2 - source data 1 - unmodified/Paxillin pY118.tif
- Figure 1 - figure supplement 2 - source data 1/Original files/Figure 1 - figure supplement 2 - source data 1 - unmodified/Paxillin total - top blot.tif
- Figure 1 - figure supplement 2 - source data 1/Original files/Figure 1 - figure supplement 2 - source data 1 - unmodified/PTPRK - top blot.tif
- Figure 1 - figure supplement 2 - source data 1/Original files/Figure 1 - figure supplement 2 - source data 1 - unmodified/Tubulin - top blot.tif
