# Supplementary material for: Molecular mechanism of Afadin substrate recruitment to the receptor phosphatase PTPRK via its pseudophosphatase domain
Source: eLife. 2022 Oct 20;11:e79855. doi: 10.7554/eLife.79855 (PMC9640194; doi:10.7554/eLife.79855)
Supplement: Figure 1—figure supplement 2—source data 2. [file elife-79855-fig1-figsupp2-data2.zip]

Archive with 16 entries (12 files):
- Figure 1 - figure supplement 2 - source data 2/
- Figure 1 - figure supplement 2 - source data 2/Figure 1 - figure supplement 2 - source data 2.ai
- Figure 1 - figure supplement 2 - source data 2/Figure 5 - figure supplement 1 - source data 1.xlsx
- Figure 1 - figure supplement 2 - source data 2/Original files/
- Figure 1 - figure supplement 2 - source data 2/Original files/Figure 1 - figure supplement 2 - source data 2 - highlighted/
- Figure 1 - figure supplement 2 - source data 2/Original files/Figure 1 - figure supplement 2 - source data 2 - highlighted/Afadin pY1230 - highlighted with red box.tif
- Figure 1 - figure supplement 2 - source data 2/Original files/Figure 1 - figure supplement 2 - source data 2 - highlighted/Afadin total - highlighted with red box.tif
- Figure 1 - figure supplement 2 - source data 2/Original files/Figure 1 - figure supplement 2 - source data 2 - highlighted/p120 catenin pY228 - highlighted with red box.tif
- Figure 1 - figure supplement 2 - source data 2/Original files/Figure 1 - figure supplement 2 - source data 2 - highlighted/p120 catenin total - highlighted with red box.tif
- Figure 1 - figure supplement 2 - source data 2/Original files/Figure 1 - figure supplement 2 - source data 2 - highlighted/pTyr - highlighted with red box.tif
- Figure 1 - figure supplement 2 - source data 2/Original files/Figure 1 - figure supplement 2 - source data 2 - unmodified/
- Figure 1 - figure supplement 2 - source data 2/Original files/Figure 1 - figure supplement 2 - source data 2 - unmodified/Afadin pY1230 - unmodified.tif
- Figure 1 - figure supplement 2 - source data 2/Original files/Figure 1 - figure supplement 2 - source data 2 - unmodified/Afadin total unmodified.tif
- Figure 1 - figure supplement 2 - source data 2/Original files/Figure 1 - figure supplement 2 - source data 2 - unmodified/p120 catenin pY228 - unmodified.tif
- Figure 1 - figure supplement 2 - source data 2/Original files/Figure 1 - figure supplement 2 - source data 2 - unmodified/p120 catenin total - unmodified.tif
- Figure 1 - figure supplement 2 - source data 2/Original files/Figure 1 - figure supplement 2 - source data 2 - unmodified/pTyr - unmodified.tif
