# Supplementary material for: Molecular mechanism of Afadin substrate recruitment to the receptor phosphatase PTPRK via its pseudophosphatase domain
Source: eLife. 2022 Oct 20;11:e79855. doi: 10.7554/eLife.79855 (PMC9640194; doi:10.7554/eLife.79855)
Supplement: Figure 1—figure supplement 2—source data 3. [file elife-79855-fig1-figsupp2-data3.zip]

Archive with 15 entries (11 files):
- Figure 1 - figure supplement 2 - source data 3/
- Figure 1 - figure supplement 2 - source data 3/Figure 1 - figure supplement 2 - source data 3.ai
- Figure 1 - figure supplement 2 - source data 3/Original files/
- Figure 1 - figure supplement 2 - source data 3/Original files/Figure 1 - figure supplement 2 - source data 3 - highlighted/
- Figure 1 - figure supplement 2 - source data 3/Original files/Figure 1 - figure supplement 2 - source data 3 - highlighted/Afadin pY1230 - highlighted.tif
- Figure 1 - figure supplement 2 - source data 3/Original files/Figure 1 - figure supplement 2 - source data 3 - highlighted/Afadin total - highlighted.tif
- Figure 1 - figure supplement 2 - source data 3/Original files/Figure 1 - figure supplement 2 - source data 3 - highlighted/pTyr - highlighted.tif
- Figure 1 - figure supplement 2 - source data 3/Original files/Figure 1 - figure supplement 2 - source data 3 - highlighted/RFP - highlighted.tif
- Figure 1 - figure supplement 2 - source data 3/Original files/Figure 1 - figure supplement 2 - source data 3 - highlighted/Tubulin - highlighted.tif
- Figure 1 - figure supplement 2 - source data 3/Original files/Figure 1 - figure supplement 2 - source data 3 - unmodified/
- Figure 1 - figure supplement 2 - source data 3/Original files/Figure 1 - figure supplement 2 - source data 3 - unmodified/Afadin pY1230 - bottom blot.tif
- Figure 1 - figure supplement 2 - source data 3/Original files/Figure 1 - figure supplement 2 - source data 3 - unmodified/Afadin total - bottom blot.tif
- Figure 1 - figure supplement 2 - source data 3/Original files/Figure 1 - figure supplement 2 - source data 3 - unmodified/pTyr - bottom blot.tif
- Figure 1 - figure supplement 2 - source data 3/Original files/Figure 1 - figure supplement 2 - source data 3 - unmodified/RFP- bottom blot.tif
- Figure 1 - figure supplement 2 - source data 3/Original files/Figure 1 - figure supplement 2 - source data 3 - unmodified/Tubulin - bottom blot.tif
