# Supplementary material for: Molecular mechanism of Afadin substrate recruitment to the receptor phosphatase PTPRK via its pseudophosphatase domain
Source: eLife. 2022 Oct 20;11:e79855. doi: 10.7554/eLife.79855 (PMC9640194; doi:10.7554/eLife.79855)
Supplement: Figure 3—source data 2. [file elife-79855-fig3-data2.zip]

Archive with 11 entries (9 files):
- Figure 3 – source data 2/
- Figure 3 – source data 2/Original files/
- Figure 3 – source data 2/Original files/PTPRK-Afadin CC point mutant pulldown 1.pdf
- Figure 3 – source data 2/Original files/PTPRK-Afadin CC point mutant pulldown 2.pdf
- Figure 3 – source data 2/Original files/PTPRK-Afadin CC point mutant pulldown 3.pdf
- Figure 3 – source data 2/Original files/PTPRK-Afadin CC point mutant pulldown 4.pdf
- Figure 3 – source data 2/Original files/PTPRK-Afadin CC point mutant pulldown 5.pdf
- Figure 3 – source data 2/Original files/PTPRK-Afadin CC point mutant pulldown 6.pdf
- Figure 3 – source data 2/Original files/PTPRK-Afadin CC point mutant pulldown 7.pdf
- Figure 3 – source data 2/Original files/PTPRK-Afadin CC point mutant pulldown 8.pdf
- Figure 3 – source data 2/Original files/PTPRK-Afadin CC point mutant pulldown 9.pdf
