# Supplementary material for: Molecular mechanism of Afadin substrate recruitment to the receptor phosphatase PTPRK via its pseudophosphatase domain
Source: eLife. 2022 Oct 20;11:e79855. doi: 10.7554/eLife.79855 (PMC9640194; doi:10.7554/eLife.79855)
Supplement: Figure 4—source data 1. [file elife-79855-fig4-data1.zip]

Archive with 5 entries (3 files):
- Figure 4 - source data 1/
- Figure 4 - source data 1/.DS_Store
- Figure 4 - source data 1/Figure 4 - source data 1.ai
- Figure 4 - source data 1/Original files/
- Figure 4 - source data 1/Original files/4D.tif
