# Supplementary material for: Molecular mechanism of Afadin substrate recruitment to the receptor phosphatase PTPRK via its pseudophosphatase domain
Source: eLife. 2022 Oct 20;11:e79855. doi: 10.7554/eLife.79855 (PMC9640194; doi:10.7554/eLife.79855)
Supplement: Figure 4—source data 4. [file elife-79855-fig4-data4.zip]

Archive with 9 entries (7 files):
- Figure 4 – source data 4/
- Figure 4 – source data 4/Original files/
- Figure 4 – source data 4/Original files/Afadin CC-PTPRK-mutant pulldown 1.pdf
- Figure 4 – source data 4/Original files/Afadin CC-PTPRK-mutant pulldown 2.pdf
- Figure 4 – source data 4/Original files/Afadin CC-PTPRK-mutant pulldown 3.pdf
- Figure 4 – source data 4/Original files/Afadin CC-PTPRK-mutant pulldown 4.pdf
- Figure 4 – source data 4/Original files/Afadin CC-PTPRK-mutant pulldown 5.pdf
- Figure 4 – source data 4/Original files/Afadin CC-PTPRK-mutant pulldown 6.pdf
- Figure 4 – source data 4/Original files/Afadin CC-PTPRK-mutant pulldown 7.pdf
